# Supplementary material for: High Diagnostic Utility Incorporating a Targeted Neurodegeneration Gene Panel With MRI Brain Diagnostic Algorithms in Patients With Young-Onset Cognitive Impairment With Leukodystrophy
Source: Front Neurol. 2021 Feb 1;12:631407. doi: 10.3389/fneur.2021.631407 (PMC7882677; doi:10.3389/fneur.2021.631407)
Supplement: Supplementary file 2 [file Data_Sheet_1.xlsx]

## Sheet: data
patients in study	SN	gender Male=0, Female=1	Race Chinese=0, Malay= 1, Indian=2, Other=3	DOB	Age at onset	VCI SVD 0=no 1=yes	0=memory, 1=ischaemic stroke, 2=haemorrhagic stroke, 3=parkinson 4=depression 5=epilepsy 6=headache	migraine with aura no=0 yes=1	hemorrhagic stroke	ischaemic strokes no=0 yes=1	SVD=0 ICAD=1 CE=2 Others=3 NA=4	MMSE	MOCA	other psychiatric no=0 yes=1	0=none 1=anxiety 2=psychosis 3=insomnia 4=behavior	epilepsy No=0 Yes=1	Parkinson throughout course of disease	other neurological complaints no=0, yes=1, specify	0=none 1=dystonia 2=fall 3=spasticity 4=giddiness 5=tremor 6=crebellar	HTN	Lipid	DM	smoker No = 0; Yes = 1	alcohol no=0, yes=1	date 1st MR	lacune 0=no 1=yes 2=nad	Fazekas WMH 4=nad	Fazekas PVH 4=nad	1=Subcortical, 2= periventricular, 3=diffuse cerebral, 4=multifocal, 5=frontal, 6=parieto occipital, 7=posterior fossa 8=nad	Subcortical 0=no 1=yes	0=nad 1=vascular, 2=cavitatory, 3=heterogenous	AT 0=no 1=yes 2=nad	EC 0=no 1=yes 2=nd	PVH (0-6) 0=no, 1=yes 2=nad	WMH (0-24)	BG (0-30) 0=no 1=yes 2=nad	ITF(0-24) 0=no 1=yes 2=nad	microbleeds no=0 1=yes 2=nad	CMB corticosubcortical 0=no 1=yes 2=nad	BG/thalamus 0=no 1=yes 2=nad	Brainstem 0=no 1=yes 2=nad	cerebellum 0=no 1=yes 2=nad	normal=0, atherosclerosis=1, not available=2	family History 0=no 1=yes 2=nad		genetic testing	Polyphen-2 score	Polyphen-2 prediction	SIFT4G score
1	1	1	0	1982-04-06	34	0	3	0	0	0	4	26	27	0	0	0	1	1	1	0	0	0	0	0	2017-03-03	1	3	3	5	0	3	0	0	1	1	0	0	0	0	0	0	0	0	1	CSF1R	T567M	0.999	Damaging	0
1	2	1	0	1963-01-01	40	1	2	0	1	0	4	23	22	0	0	0	0	0	0	1	0	0	0	0	2015-06-17	1	3	3	4	0	1	1	1	1	1	0	0	1	1	1	1	1	0	1	NOTCH3	R544C	0.462	Possibly damaging	0.042
1	3	1	0	1964-01-01	43	1	1	0	0	1	0	25	24	0	0	0	0	0	0	1	1	0	0	0	2011-09-28	1	3	3	3	0	1	1	1	1	1	1	1	0	0	0	0	0	0	0	NOTCH3	C134Y	1	Damaging	0
1	4	1	0	1961-01-01	54	1	3	0	0	0	4	26	26	1	1	0	1	1	2	0	0	0	0	0	2016-07-15	1	3	3	4	0	1	0	1	1	1	1	0	0	0	0	0	0	0	0	NOTCH3	R544C	1	Damaging	0
1	5	1	0	1959-01-01	56	1	0	0	0	0	4	23	22	1	1	0	1	1	2	0	1	0	0	0	2015-10-22	1	3	3	4	0	1	1	1	1	1	1	1	1	1	1	1	1	0	0	NOTCH3	R544C	0.462	Possibly damaging	0.042
1	6	1	0	1963-01-01	45	1	1	0	1	0	4	15	9	0	0	0	0	1	2	0	1	0	0	0	2015-07-02	1	3	3	4	0	1	0	1	1	1	1	1	1	1	1	1	1	0	1	NOTCH3	R544C	0.462	Possibly damaging	0.042
1	7	0	0	1950-05-29	63	1	3	0	0	1	0	27	22	1	3	0	1	1	3	1	1	0	0	0	2017-03-10	1	3	3	4	0	1	0	1	1	1	1	1	1	1	1	1	0	0	0	NOTCH3	R587C	0.846	Possibly damaging	0.035
1	8	0	0	1968-03-19	48	1	3	0	0	1	0	15	13	0	0	0	1	1	3	1	0	0	0	0	2017-04-07	1	3	3	4	0	1	0	1	1	1	1	1	1	1	1	1	1	0	0	NOTCH3	R544C	0.462	Possibly damaging	0.042
1	9	0	0	1952-12-27	64	1	1	0	0	1	0	30	26	0	0	0	0	0	0	0	1	0	0	0	2017-09-09	1	2	2	4	0	1	0	0	1	1	1	0	0	0	0	0	0	0	1	NOTCH3	R544C	0.892	Damaging	0.102
1	10	1	0	1952-12-23	53	1	2	0	1	0	4	29	25	1	1	0	0	1	4	1	1	0	0	0	2014-06-01	1	2	2	4	0	1	0	1	1	1	1	1	1	1	1	1	1	0	1	NOTCH3	R544C	0.462	Possibly damaging	0.042
1	11	0	0	1951-01-01	64	1	0	0	0	0	4	20	19	1	2	0	1	0	0	0	0	0	0	0	2016-06-02	1	3	3	4	0	1	0	0	1	1	1	0	0	0	0	0	0	0	0	NOTCH3	R544C	0.462	Possibly damaging	0.042
1	12	1	0	1962-01-01	50	1	0	0	0	1	0	29	28	0	0	0	0	0	0	1	0	0	0	0	2014-04-13	1	1	1	4	0	1	0	0	1	1	1	1	0	0	0	0	0	0	0	NOTCH3	R544C	0.462	Possibly damaging	0.042
1	13	0	0	1951-12-31	61	1	0	0	0	0	4	24	14	0	0	0	0	0	0	0	0	0	0	0	2018-02-23	1	3	3	4	0	1	0	1	1	1	1	1	1	0	1	0	0	0	1	NOTCH3	R544C	0.462	Possibly damaging	0.042
1	14	0	0	1950-08-29	62	1	5	0	1	0	4	21	16	0	0	1	1	0	0	1	1	0	1	0	2016-10-16	1	3	3	4	0	1	0	1	1	1	1	1	1	1	1	1	1	0	1	NOTCH3	R544C	0.462	Possibly damaging	0.042
1	15	1	3	1952-08-08	63	1	0	0	0	0	4	25	16	0	0	0	0	0	0	0	0	0	0	0	2018-06-13	1	3	3	4	0	1	0	0	1	1	1	0	0	0	0	0	0	2	1	NOTCH3	R544C	0.462	Possibly damaging	0.042
1	16	0	0	1970-06-08	42	1	0	0	0	1	0	27	22	0	0	0	0	1	6	1	1	1	0	0	2012-10-19	1	3	3	4	0	1	1	1	1	1	1	1	1	1	1	1	1	0	1	NOTCH3	R152C	0.462	Possibly damaging	0.042
1	17	1	0	1961-03-19	58	1	1	1	0	1	1	24	24	0	0	0	0	1	4	1	1	0	0	0	2019-04-01	1	3	3	4	0	1	1	1	1	1	1	1	1	0	1	1	0	1	1	NOTCH3	[R544C]:[R544C]	0.462	Possibly damaging	0.042
1	18	1	0	1967-06-15	52	1	1	0	0	1	0	25	24	0	0	0	0	0	0	0	0	0	0	0	2019-05-01	1	2	1	4	0	1	1	1	1	1	1	0	0	0	0	0	0	0	1	NOTCH3	[R544C]: [R607C]	0.462	Possibly damaging	0.042
1	19	0	0	1953-12-16	41	1	1	0	0	1	0	24	21	0	0	0	1	0	3	0	0	0	0	0	2014-12-12	1	2	3	4	0	1	0	1	1	1	1	1	1	1	1	1	0	1	1	HTRA1	P285L	0.995	Damaging	0.018
1	20	0	3	1944-10-04	64	1	1	1	0	1	0	30	22	0	0	0	0	0	0	1	1	1	1	1	2011-11-29	1	3	3	4	0	1	0	1	1	1	1	1	0	0	0	0	0	0	0	HTRA1	R302*	NA	NA	NA
1	21	1	0	1963-09-29	52	0	0	0	0	0	4	30	23	0	0	0	0	0	0	1	0	1	0	0	2015-10-19	0	1	1	4	0	3	0	0	0	1	0	0	0	0	0	0	0	2	1
1	22	0	0	1954-10-12	40	0	1	0	0	1	1	26	27	0	0	0	0	0	0	1	1	1	0	0	2014-10-03	1	0	1	4	0	1	0	1	1	1	1	0	0	0	0	0	0	1	0
1	23	0	0	1964-05-12	49	0	1	0	0	1	1	23	21	0	0	1	0	0	0	1	0	1	1	0	2014-03-17	0	0	0	4	0	1	0	0	1	1	1	0	0	0	0	0	0	1	0
1	24	0	1	1957-04-06	58	1	0	0	0	0	4	28	29	0	0	0	0	0	0	1	0	0	0	0	2014-04-02	1	1	0	4	0	1	0	0	0	1	0	0	1	1	1	1	1	0	0
1	25	1	0	1963-05-29	49	0	0	0	0	1	3	17	11	0	0	0	0	0	0	1	0	0	0	0	2015-05-30	0	0	0	1	1	3	0	0	0	0	1	0	1	1	0	0	0	2	0
1	26	0	0	1952-12-22	58	0	1	0	0	1	1	27	26	0	0	0	0	0	0	0	1	1	1	0	2011-08-06	1	1	2	4	0	1	0	1	1	1	1	0	0	0	0	0	0	1	0
1	27	1	0	1948-05-26	65	1	0	0	0	1	1	22	16	0	0	0	0	0	0	1	1	1	0	0	2018-01-18	1	3	3	4	0	1	0	1	1	1	1	1	0	0	0	0	0	1	0
1	28	1	0	1958-09-08	56	1	0	1	0	0	4	27	26	1	3	0	0	0	0	0	0	0	0	0	2015-10-15	1	3	3	4	0	1	0	1	1	1	1	0	0	0	0	0	0	0	0
1	29	0	0	1958-10-10	53	1	0	0	0	0	4	29	29	0	0	0	0	0	0	0	0	0	0	0	2014-01-04	1	3	1	4	0	1	0	1	0	1	0	1	0	0	0	0	0	2	1
1	30	0	0	1951-04-18	65	1	0	0	0	0	4	21	16	0	0	0	0	0	0	1	0	1	0	0	2016-08-19	1	3	2	4	0	1	0	0	1	1	0	1	0	0	0	0	0	0	1
1	31	1	1	1956-10-21	51	1	0	1	0	1	4	26	24	0	0	0	0	0	0	1	1	1	0	0	2008-11-26	1	2	3	4	0	1	0	0	1	1	1	1	0	0	0	0	0	1	0
1	32	0	0	1948-04-22	48	1	0	0	1	0	4	19	17	0	0	0	0	0	0	1	1	0	1	0	2014-01-18	1	3	3	4	0	1	0	1	1	1	1	1	1	0	1	1	0	0	1
1	33	0	0	1945-06-11	54	1	1	0	0	1	1	17	16	1	4	1	0	1	6	1	1	0	0	0	2006-07-07	1	1	1	4	0	1	0	0	1	1	1	0	0	0	0	0	0	1	0
1	34	0	0	1941-07-01	64	0	0	0	1	1	2	12	7	1	4	1	0	0	0	1	1	1	0	0	2013-09-13	1	2	2	4	0	1	0	0	1	1	1	1	1	0	1	0	0	0	1
1	35	0	0	1961-04-02	52	1	1	0	0	1	1	14	10	0	0	0	0	0	0	1	1	0	1	0	2015-09-03	1	2	3	4	0	1	0	1	1	1	1	1	1	1	1	1	1	1	0
1	36	1	0	1955-04-09	52	1	0	0	0	0	4	0	0	1	2	0	0	0	0	1	1	0	0	0	2016-03-17	1	1	3	4	0	1	0	1	1	1	0	0	0	0	0	0	0	2	0
1	37	1	1	1968-05-08	41	1	4	0	0	0	4	27	26	1	2	0	0	1	4	1	1	1	0	0	2017-10-19	1	2	1	4	0	1	0	0	1	1	0	0	0	0	0	0	0	0	0
1	38	0	0	1951-09-02	63	1	0	0	0	0	0	22	18	0	0	0	0	1	1	1	0	0	0	0	2012-11-19	0	1	2	4	0	1	0	0	1	1	0	0	0	0	0	0	0	2	1
1	39	1	0	1948-08-09	65	1	6	0	0	0	0	30	26	0	0	0	0	0	0	1	0	0	0	0	2018-07-18	1	3	2	4	0	1	0	0	1	1	1	0	0	0	0	0	0	0	0
1	40	1	0	1953-12-25	62	1	0	1	0	0	4	14	14	0	0	0	0	0	0	1	1	0	0	0	2017-01-31	1	2	2	4	0	1	0	0	1	1	0	0	0	0	0	0	0	2	0
1	41	1	0	1941-11-16	64	1	1	0	0	0	4	21	20	0	0	0	1	0	0	1	0	1	0	0	2010-10-08	1	3	3	4	0	1	0	1	1	1	1	1	1	1	1	0	0	1	0
1	42	0	0	1949-09-30	64	1	0	0	0	0	4	30	27	0	0	0	0	1	4	1	1	1	0	1	2014-12-08	1	2	2	4	0	1	0	0	1	1	1	1	0	0	0	0	0	0	1
1	43	1	0	1958-04-29	55	1	3	0	0	1	0	18	17	0	0	0	1	1	3	1	1	0	0	0	2015-05-26	1	3	1	4	0	1	0	1	1	1	1	1	1	1	1	1	0	0	0
1	44	1	0	1972-09-28	41	0	3	0	0	0	4	28	23	0	0	0	1	1	3	0	1	0	0	0	2016-08-05	0	3	1	1	1	3	0	0	0	1	0	0	0	0	0	0	0	0	1
1	45	1	0	1960-02-28	49	1	1	0	0	1	0	24	21	0	0	0	0	0	0	0	1	0	0	0	2017-03-11	1	3	2	4	0	1	0	1	1	1	1	0	1	1	1	0	0	1	1
[truncated: 5 more columns]
